# Supplementary material for: Substitution Effect of a Single Nitrogen Atom on π-Electronic Systems of Linear Polycyclic Aromatic Hydrocarbons (PAHs): Theoretically Visualized Coexistence of Mono- and Polycyclic π-Electron Delocalization
Source: Molecules. 2024 Feb 8;29(4):784. doi: 10.3390/molecules29040784 (PMC10892997; doi:10.3390/molecules29040784)
Supplement: Supplementary file 1 [file molecules-29-00784-s001.zip]

Archive with 1 entries (1 files):
- molecules-2845501-supplementary.pdf
